# Supplementary material for: Use of Direct Acting Oral Anticoagulants in Elderly Patients with Atrial Fibrillation: A Multicenter, Cross-Sectional Study in Spain
Source: J Clin Med. 2023 Feb 3;12(3):1224. doi: 10.3390/jcm12031224 (PMC9917412; doi:10.3390/jcm12031224)
Supplement: Supplementary file 1 [file jcm-12-01224-s001.zip]

Archive with 1 entries (1 files):
- jcm-2104344-supplementary.pdf
